# Supplementary material for: Comparative transcriptomic analysis of races 1, 2, 5 and 6 of Fusarium oxysporum f.sp. pisi in a susceptible pea host identifies differential pathogenicity profiles
Source: BMC Genomics. 2021 Oct 9;22:734. doi: 10.1186/s12864-021-08033-y (PMC8502283; doi:10.1186/s12864-021-08033-y)
Supplement: Supplementary file 15 — Additional file 15: Table S13. Number of genes encoding characterized and putative cell wall degrading enzymes of the Fop R1 transcriptome. Note: Protein Ids are used under activities and where there was no name associated with the unigene, protein domain is provided and where there is no protein IDs and domains, HP is stated, denoting hypothetical protein with the CAZYme family associated with the amino acid sequences of the unigenes. [file 12864_2021_8033_MOESM15_ESM.xlsx]

## Sheet: R1
Number of genes encoding characterized and putative cell wall degrading enzymes of the Fop R1 transcriptome
Substrate	Activities	CAZy Families	No. of proteins
Lipid	Phospholipase		2
Cellulose	β-1,4-endoglucanase, murein transglycosylase, HP	AA9	3
Cellulose	HP	GH131	1
Cellulose	β-Glucosidase 1A	GH1	1
Cellulose	β-Glucosidase	GH132	1
Cellulose	Cellulose/chitin-binding	AA16	2
Cellulose	Endoglucanase	GH10	1
Cellulose	Xyloglucanase	GH74	1
Cellulose	Cellulose-binding domain	CBM63	2
Cellulose	Cellobiose dehydrogenase, Choline dehydrogenase, Glucose-methanol-choline oxidoreductase	AA3_2	3
Xyloglucan	HP	GH31	1
Xylan	β-1,4-endoxylanase	GH10	1
Xylan	Bifunctional xylanase/deacetylase	CE4	1
Pectin	Endo/exo-polygalacturonase, α-1,4-galacturonidase	GH28	3
Pectin	α-L-arabinofuranosidase	GH43	1
Pectin	Unsat.rhamnogalacturonan hydrolase	GH105	1
Pectin	Pectin lyase, Pectate lyase	PL1	3
Pectin	Pectate lyase	PL3	3
Pectin	Pectin lyase	PL9	1
Pectin	Rhamnogalacturonan lyase A	PL4	1
Pectin	Pectinesterase	CE8	2
Pectin	HP	CE12	1
Pectin	α-N-arabinofuranosidase	GH54	1
Cutin	Cutinase	CE5	1
Inulin	HP	GH32	1
Lignin	Laccase , Multicopper oxidase	AA1_3	2
Lignin	Galactose oxidase, Glyoxal oxidase	AA5	2
Lignin	HP	AA11	1
Lignin	Cellobiose dehydrogenase	AA3_2	1
Note: Protein Ids are used under activities and where there was no name associated with the unigene, protein domain is provided and where there is no protein IDs and domains, HP is stated, denoting hypothetical protein with the CAZYme family associated with the amino acid sequences of the unigenes.
