# Supplementary material for: Comparative transcriptomic analysis of races 1, 2, 5 and 6 of Fusarium oxysporum f.sp. pisi in a susceptible pea host identifies differential pathogenicity profiles
Source: BMC Genomics. 2021 Oct 9;22:734. doi: 10.1186/s12864-021-08033-y (PMC8502283; doi:10.1186/s12864-021-08033-y)
Supplement: Supplementary file 16 — Additional file 16: Table S14. Number of genes encoding characterized and putative cell wall degrading enzymes of the Fop R5 transcriptome. Note: Protein Ids are used under activities and where there was no name associated with the unigene, protein domain is provided and where there is no protein IDs and domains, HP is stated, denoting hypothetical protein with the CAZYme family associated with the amino acid sequences of the unigenes. [file 12864_2021_8033_MOESM16_ESM.xlsx]

## Sheet: R5
Number of genes encoding characterized and putative cell wall degrading enzymes of the Fop R5 transcriptome
Substrate	Activities	CAZy Families	No. of proteins
Lipid	Lipase 4		2
Cellulose	Glucose-methanol-choline oxidoreductase, choline dehydrogenase	AA3	2
Cellulose	Glycoside hydrolase	AA9/GH61	2
Cellulose	Cellulose-binding domain	CBM63	2
Cutin	Cutinase	CE5	1
Xyloglucan	β-galactosidase	GH35	1
Pectin	Endo-xylogalacturonan hydrolase	GH28	1
Pectin	α-N-arabinofuranosidase	GH54	1
Pectin	α-L-arabinofuranosidase	GH43	1
Pectin	Pectate lyase	PL3	2
Pectin	Pectinesterase	CE8	1
Starch	1,4-alpha-glucan-branching enzyme	GH13	2
Inulin	beta-fructofuranosidase, Invertase 2	GH32	2
Lignin	Glycoside hydrolase	AA11	1
Lignin	Laccase	AA1	1
Note: Protein Ids are used under activities and where there was no name associated with the unigene, protein domain is provided and where there is no protein IDs and domains, HP is stated, denoting hypothetical protein with the CAZYme family associated with the amino acid sequences of the unigenes.
