# Supplementary material for: Comparative transcriptomic analysis of races 1, 2, 5 and 6 of Fusarium oxysporum f.sp. pisi in a susceptible pea host identifies differential pathogenicity profiles
Source: BMC Genomics. 2021 Oct 9;22:734. doi: 10.1186/s12864-021-08033-y (PMC8502283; doi:10.1186/s12864-021-08033-y)
Supplement: Supplementary file 17 — Additional file 17: Table S15. Number of genes encoding characterized and putative cell wall degrading enzymes of the Fop R2 transcriptome. Note: Protein Ids are used under activities and where there was no name associated with the unigene, protein domain is provided and where there is no protein IDs and domains, HP is stated, denoting hypothetical protein with the CAZYme family associated with the amino acid sequences of the unigenes. [file 12864_2021_8033_MOESM17_ESM.xlsx]

## Sheet: R2
Number of genes encoding characterized and putative cell wall degrading enzymes of the Fop R2 transcriptome
Substrate	Activities	CAZy Families	No. of proteins
Lipid	Phospholipase		2
Cellulose	Lytic polysaccharide mono-oxygenase	AA16	1
Cellulose	Choline dehydrogenase, Alcohol oxidase, Glucose-methanol-choline oxidoreductase	AA3	3
Cellulose	Murein transglycosylase, Glycosyl hydrolase	AA9/GH61	7
Cellulose	Cellulose-binding domain	CBM63	1
Cellulose	Endoglucanase	GH6	1
Cellulose	Exoglucanase	GH7	1
Cellulose	Cellulose-binding domain	CE1	1
Cellulose	β-glucosidase	GH1	1
Xyloglucan	Xyloglucanse	GH74	1
Xyloglucan	β-galactosidase	GH35	1
Xylan	Endoglucanase, Endo-1,4-beta-xylanase	GH10	2
Xylan	β-1,4-endoxylanase	GH11	1
Xylan	α-xylosidase	GH31	1
Xylan	Bifunctional xylanase/deacetylase	CE4	1
Xylan	Glycosyl hydrolase	GH81	1
Galactoromannan	alpha-mannosidase	GH125	1
Pectin	α-1,4-galacturonidase/Endopolygalacturonase	GH28	2
Pectin	α-N-arabinofuranosidase C	GH51	1
Pectin	unsaturated glucuronyl hydrolase, Glycosyl hydrolase	GH105	2
Pectin	Glycosyl hydrolase	GH3	1
Pectin	Pectin lyase	PL1	2
Pectin	Pectinesterase	CE8	1
Pectin	Pectate lyase	PL3	3
Pectin	Pectin lyase	PL9	1
Pectin	SGNH hydrolase-type esterase	CE12	1
Pectin	Carbohydrate esterase 2	CE2	1
Pectin	Glycoside hydrolase	GH43	1
Pectin	Six-hairpin glycosidase-like	GH88	1
Starch	1,6-alpha-glucosidase, Glycosyl hydrolase	GH13	2
Lignin	Multicopper oxidase	AA1_2	1
Lignin	HP	AA11	1
Lignin	Galactose oxidase	AA5	1
Lignin	Cellobiose dehydrogenase	AA8	1
Note: Protein Ids are used under activities and where there was no name associated with the unigene, protein domain is provided and where there is no protein IDs and domains, HP is stated, denoting hypothetical protein with the CAZYme family associated with the amino acid sequences of the unigenes.
