# Supplementary material for: Comparative transcriptomic analysis of races 1, 2, 5 and 6 of Fusarium oxysporum f.sp. pisi in a susceptible pea host identifies differential pathogenicity profiles
Source: BMC Genomics. 2021 Oct 9;22:734. doi: 10.1186/s12864-021-08033-y (PMC8502283; doi:10.1186/s12864-021-08033-y)
Supplement: Supplementary file 18 — Additional file 18: Table S16. Number of genes encoding characterized and putative cell wall degrading enzymes of the Fop R6 transcriptome. Note: Protein Ids are used under activities and where there was no name associated with the unigene, protein domain is provided and where there is no protein IDs and domains, HP is stated, denoting hypothetical protein with the CAZYme family associated with the amino acid sequences of the unigenes. [file 12864_2021_8033_MOESM18_ESM.xlsx]

## Sheet: R6
Number of genes encoding characterized and putative cell wall degrading enzymes of the Fop R6 transcriptome
Substrate	Activities	CAZy Families	No. of proteins
Cellulose	Alcohol oxidase/Choline dehydrogenase	AA3	2
Cellulose	Carbohydrate-binding modules	CBM63	1
Cellulose	murein transglycosylase/Glycosyl hydrolase	AA9	1
Cellulose	Endoglucanase	GH5	1
Xyloglucan	β-1,4 endogalactosidase	GH53	1
Pectin	Polygalacturonase	GH28	1
Pectin	Pectinesterases	CE8	2
Lignin	Galactose oxidase	AA5	1
Note: Protein Ids are used under activities and where there was no name associated with the unigene, protein domain is provided and where there is no protein IDs and domains, HP is stated, denoting hypothetical protein with the CAZYme family associated with the amino acid sequences of the unigenes.
